# Supplementary material for: The Aphid-Transmitted Turnip yellows virus Differentially Affects Volatiles Emission and Subsequent Vector Behavior in Two Brassicaceae Plants
Source: Int J Mol Sci. 2018 Aug 7;19(8):2316. doi: 10.3390/ijms19082316 (PMC6121887; doi:10.3390/ijms19082316)
Supplement: Supplementary file 1 [file ijms-19-02316-s001.zip]

Archive with 1 entries (1 files):
- ijms-317326-supplementary.pdf
